# Supplementary material for: Exposure to the Danish Mandatory Vitamin D Fortification Policy in Prenatal Life and the Risk of Developing Coeliac Disease—The Importance of Season: A Semi Ecological Study
Source: Nutrients. 2020 Apr 27;12(5):1243. doi: 10.3390/nu12051243 (PMC7281975; doi:10.3390/nu12051243)
Supplement: Supplementary file 1 [file nutrients-12-01243-s001.zip]

Archive with 1 entries (1 files):
- Table S1 and S2.docx
